# Supplementary material for: Efficiency of the leaves and fruits of Aegle marmelos methanol extract (L.) Correa and their relative hepatotoxicity induced by CCL4 and identification of their active constituents by using LC/MS/MS
Source: Toxicol Rep. 2018 Oct 13;5:1161–8. doi: 10.1016/j.toxrep.2018.09.005 (PMC6320333; doi:10.1016/j.toxrep.2018.09.005)
Supplement: Transparency Document [file mmc1.zip]

Archive with 2 entries (1 files):
- untitled folder/
- untitled folder/Conflicts of Interest.pdf
